# Supplementary material for: Multi‐dynamic deep image prior for cardiac MRI
Source: Magn Reson Med. 2025 Jul 22;94(6):2668–79. doi: 10.1002/mrm.70000 (PMC12501714; doi:10.1002/mrm.70000)
Supplement: Supplementary file 1 — Data S1. Supporting Information. [file MRM-94-2668-s001.zip]

Archive with 10 entries (10 files):
- M-DIP_Supporting_Documents.pdf
- vidS1_mrxcat.mp4
- vidS2_mrxcat_single_beat.mp4
- vidS3_cine.mp4
- vidS4_cine_single_beat.mp4
- vidS5_lge.mp4
- vidS6_perfusion.mp4
- vidS7_cine_moco.mp4
- vidS8_lge_moco.mp4
- vidS9_perfusion_moco.mp4
